# Supplementary material for: Effect of Dietary and Age Changes on Ruminal Microbial Diversity in Holstein Calves
Source: Microorganisms. 2023 Dec 20;12(1):12. doi: 10.3390/microorganisms12010012 (PMC10818949; doi:10.3390/microorganisms12010012)
Supplement: Supplementary file 1 [file microorganisms-12-00012-s001.zip]

Archive with 1 entries (1 files):
- microorganisms-2724987-supplementary.pdf
